# Supplementary material for: Low-Cost Reliable Corrosion Sensors Using ZnO-PVDF Nanocomposite Textiles
Source: Sensors (Basel). 2021 Jun 17;21(12):4147. doi: 10.3390/s21124147 (PMC8235672; doi:10.3390/s21124147)
Supplement: Supplementary file 1 [file sensors-21-04147-s001.zip]

Archive with 1 entries (1 files):
- sensors-1183527-supplementary.pdf
